# Supplementary material for: RNAseq profiling of blood from patients with coronary artery disease: Signature of a T cell imbalance
Source: J Mol Cell Cardiol Plus. 2023 Mar 25;4:100033. doi: 10.1016/j.jmccpl.2023.100033 (PMC10256136; doi:10.1016/j.jmccpl.2023.100033)
Supplement: Supplementary Data 6 — Galaxy workflow for RNAseq analysis. [file mmc6.txt]

{
    "a_galaxy_workflow": "true",
    "annotation": "",
    "format-version": "0.1",
    "name": "TruCAD Workflow original",
    "steps": {
        "0": {
            "annotation": "",
            "content_id": null,
            "errors": null,
            "id": 0,
            "input_connections": {},
            "inputs": [
                {
                    "description": "",
                    "name": "L1"
                }
            ],
            "label": "L1",
            "name": "Input dataset",
            "outputs": [],
            "position": {
                "left": 158.5,
                "top": 371
            },
            "tool_id": null,
            "tool_state": "{\"optional\": false, \"tag\": null}",
            "tool_version": null,
            "type": "data_input",
            "uuid": "c44663f7-7ca1-49ed-b647-e1d77e4e845e",
            "workflow_outputs": [
                {
                    "label": null,
                    "output_name": "output",
                    "uuid": "a7f99d81-03de-4cca-9e9e-055c7585e237"
                }
            ]
        },
        "1": {
            "annotation": "",
            "content_id": null,
            "errors": null,
            "id": 1,
            "input_connections": {},
            "inputs": [
                {
                    "description": "",
                    "name": "L2"
                }
            ],
            "label": "L2",
            "name": "Input dataset",
            "outputs": [],
            "position": {
                "left": 161.5,
                "top": 452
            },
            "tool_id": null,
            "tool_state": "{\"optional\": false, \"tag\": null}",
            "tool_version": null,
            "type": "data_input",
            "uuid": "8058e727-82f5-497a-91e5-d0daf3b76386",
            "workflow_outputs": [
                {
                    "label": null,
                    "output_name": "output",
                    "uuid": "d8723766-fd97-410e-a3e8-391442d38adb"
                }
            ]
        },
        "2": {
            "annotation": "",
            "content_id": null,
            "errors": null,
            "id": 2,
            "input_connections": {},
            "inputs": [
                {
                    "description": "",
                    "name": "L3"
                }
            ],
            "label": "L3",
            "name": "Input dataset",
            "outputs": [],
            "position": {
                "left": 162.5,
                "top": 551
            },
            "tool_id": null,
            "tool_state": "{\"optional\": false, \"tag\": null}",
            "tool_version": null,
            "type": "data_input",
            "uuid": "01b72155-a9f8-498b-9137-f251b9acdd3f",
            "workflow_outputs": [
                {
                    "label": null,
                    "output_name": "output",
                    "uuid": "bde4d29b-38c2-4780-a8e6-bbcbe708889c"
                }
            ]
        },
        "3": {
            "annotation": "",
            "content_id": null,
            "errors": null,
            "id": 3,
            "input_connections": {},
            "inputs": [
                {
                    "description": "",
                    "name": "L4"
                }
            ],
            "label": "L4",
            "name": "Input dataset",
            "outputs": [],
            "position": {
                "left": 165.5,
                "top": 647
            },
            "tool_id": null,
            "tool_state": "{\"optional\": false, \"tag\": null}",
            "tool_version": null,
            "type": "data_input",
            "uuid": "c44c0a20-5ebb-439c-9a19-2206e1e014e8",
            "workflow_outputs": [
                {
                    "label": null,
                    "output_name": "output",
                    "uuid": "e07ee960-84d2-4033-87bb-2100ad8ccf1c"
                }
            ]
        },
        "4": {
            "annotation": "",
            "content_id": null,
            "errors": null,
            "id": 4,
            "input_connections": {},
            "inputs": [
                {
                    "description": "",
                    "name": "R2L1"
                }
            ],
            "label": "R2L1",
            "name": "Input dataset",
            "outputs": [],
            "position": {
                "left": 165.5,
                "top": 741
            },
            "tool_id": null,
            "tool_state": "{\"optional\": false, \"tag\": null}",
            "tool_version": null,
            "type": "data_input",
            "uuid": "9f0e3b48-5e85-4ccb-b9c2-8d09e2f03d20",
            "workflow_outputs": [
                {
                    "label": null,
                    "output_name": "output",
                    "uuid": "fd5b008c-feb2-46fb-af0b-c9fd63e77e54"
                }
            ]
        },
        "5": {
            "annotation": "",
            "content_id": null,
            "errors": null,
            "id": 5,
            "input_connections": {},
            "inputs": [
                {
                    "description": "",
                    "name": "R2L2"
                }
            ],
            "label": "R2L2",
            "name": "Input dataset",
            "outputs": [],
            "position": {
                "left": 170.5,
                "top": 812
            },
            "tool_id": null,
            "tool_state": "{\"optional\": false, \"tag\": null}",
            "tool_version": null,
            "type": "data_input",
            "uuid": "bedd65d2-71ac-4711-85a7-4ce60fd32a6d",
            "workflow_outputs": [
                {
                    "label": null,
                    "output_name": "output",
                    "uuid": "1cd3ea78-f3f7-4d36-8421-17edc70abf88"
                }
            ]
        },
        "6": {
            "annotation": "",
            "content_id": null,
            "errors": null,
            "id": 6,
            "input_connections": {},
            "inputs": [
                {
                    "description": "",
                    "name": "R2L3"
                }
            ],
            "label": "R2L3",
            "name": "Input dataset",
            "outputs": [],
            "position": {
                "left": 173.5,
                "top": 881
            },
            "tool_id": null,
            "tool_state": "{\"optional\": false, \"tag\": null}",
            "tool_version": null,
            "type": "data_input",
            "uuid": "e75c3f2f-8af7-4d4d-9380-49155113395f",
            "workflow_outputs": [
                {
                    "label": null,
                    "output_name": "output",
                    "uuid": "ed2bdd3a-09a8-4d5b-bdd2-5a8725370d42"
                }
            ]
        },
        "7": {
            "annotation": "",
            "content_id": null,
            "errors": null,
            "id": 7,
            "input_connections": {},
            "inputs": [
                {
                    "description": "",
                    "name": "R2L4"
                }
            ],
            "label": "R2L4",
            "name": "Input dataset",
            "outputs": [],
            "position": {
                "left": 172.5,
                "top": 952
            },
            "tool_id": null,
            "tool_state": "{\"optional\": false, \"tag\": null}",
            "tool_version": null,
            "type": "data_input",
            "uuid": "d2125055-f846-4900-a0fb-887c9fe511fd",
            "workflow_outputs": [
                {
                    "label": null,
                    "output_name": "output",
                    "uuid": "d0a5522c-c10a-4ab8-bd70-242f9ba1f630"
                }
            ]
        },
        "8": {
            "annotation": "",
            "content_id": null,
            "errors": null,
            "id": 8,
            "input_connections": {},
            "inputs": [
                {
                    "description": "",
                    "name": "Reference GTF"
                }
            ],
            "label": "Reference GTF",
            "name": "Input dataset",
            "outputs": [],
            "position": {
                "left": 933.5,
                "top": 842
            },
            "tool_id": null,
            "tool_state": "{\"optional\": false, \"tag\": null}",
            "tool_version": null,
            "type": "data_input",
            "uuid": "c51dacd4-a230-4926-b42b-452ba8ac4ce1",
            "workflow_outputs": [
                {
                    "label": null,
                    "output_name": "output",
                    "uuid": "ae5e26ad-635b-4b74-b9b8-fa6d1c873e30"
                }
            ]
        },
        "9": {
            "annotation": "",
            "content_id": "cat1",
            "errors": null,
            "id": 9,
            "input_connections": {
                "input1": {
                    "id": 0,
                    "output_name": "output"
                },
                "queries_0|input2": {
                    "id": 1,
                    "output_name": "output"
                },
                "queries_1|input2": {
                    "id": 2,
                    "output_name": "output"
                },
                "queries_2|input2": {
                    "id": 3,
                    "output_name": "output"
                }
            },
            "inputs": [
                {
                    "description": "runtime parameter for tool Concatenate datasets",
                    "name": "input1"
                }
            ],
            "label": "R1Conc",
            "name": "Concatenate datasets",
            "outputs": [
                {
                    "name": "out_file1",
                    "type": "input"
                }
            ],
            "position": {
                "left": 426,
                "top": 462
            },
            "post_job_actions": {
                "RenameDatasetActionout_file1": {
                    "action_arguments": {
                        "newname": "#{input1}_R1_conc"
                    },
                    "action_type": "RenameDatasetAction",
                    "output_name": "out_file1"
                }
            },
            "tool_id": "cat1",
            "tool_state": "{\"input1\": {\"__class__\": \"RuntimeValue\"}, \"queries\": [{\"__index__\": 0, \"input2\": {\"__class__\": \"RuntimeValue\"}}, {\"__index__\": 1, \"input2\": {\"__class__\": \"RuntimeValue\"}}, {\"__index__\": 2, \"input2\": {\"__class__\": \"RuntimeValue\"}}], \"__page__\": null, \"__rerun_remap_job_id__\": null}",
            "tool_version": "1.0.0",
            "type": "tool",
            "uuid": "8e952fd0-af2a-493b-b8ef-c354bb6bb44b",
            "workflow_outputs": [
                {
                    "label": null,
                    "output_name": "out_file1",
                    "uuid": "696f9a20-dc13-461f-8c97-4387fd2f9f84"
                }
            ]
        },
        "10": {
            "annotation": "",
            "content_id": "cat1",
            "errors": null,
            "id": 10,
            "input_connections": {
                "input1": {
                    "id": 4,
                    "output_name": "output"
                },
                "queries_0|input2": {
                    "id": 5,
                    "output_name": "output"
                },
                "queries_1|input2": {
                    "id": 6,
                    "output_name": "output"
                },
                "queries_2|input2": {
                    "id": 7,
                    "output_name": "output"
                }
            },
            "inputs": [
                {
                    "description": "runtime parameter for tool Concatenate datasets",
                    "name": "input1"
                }
            ],
            "label": "R2Conc",
            "name": "Concatenate datasets",
            "outputs": [
                {
                    "name": "out_file1",
                    "type": "input"
                }
            ],
            "position": {
                "left": 431,
                "top": 716
            },
            "post_job_actions": {
                "RenameDatasetActionout_file1": {
                    "action_arguments": {
                        "newname": "#{input1}_R2_conc"
                    },
                    "action_type": "RenameDatasetAction",
                    "output_name": "out_file1"
                }
            },
            "tool_id": "cat1",
            "tool_state": "{\"input1\": {\"__class__\": \"RuntimeValue\"}, \"queries\": [{\"__index__\": 0, \"input2\": {\"__class__\": \"RuntimeValue\"}}, {\"__index__\": 1, \"input2\": {\"__class__\": \"RuntimeValue\"}}, {\"__index__\": 2, \"input2\": {\"__class__\": \"RuntimeValue\"}}], \"__page__\": null, \"__rerun_remap_job_id__\": null}",
            "tool_version": "1.0.0",
            "type": "tool",
            "uuid": "7af8ffd6-9fff-4018-98d2-6d38fb11546a",
            "workflow_outputs": [
                {
                    "label": null,
                    "output_name": "out_file1",
                    "uuid": "07a455a4-fb08-45cd-8854-d3623da5ca47"
                }
            ]
        },
        "11": {
            "annotation": "",
            "content_id": "toolshed.g2.bx.psu.edu/repos/devteam/fastqc/fastqc/0.72",
            "errors": null,
            "id": 11,
            "input_connections": {
                "input_file": {
                    "id": 9,
                    "output_name": "out_file1"
                }
            },
            "inputs": [
                {
                    "description": "runtime parameter for tool FastQC",
                    "name": "contaminants"
                },
                {
                    "description": "runtime parameter for tool FastQC",
                    "name": "input_file"
                },
                {
                    "description": "runtime parameter for tool FastQC",
                    "name": "limits"
                }
            ],
            "label": null,
            "name": "FastQC",
            "outputs": [
                {
                    "name": "html_file",
                    "type": "html"
                },
                {
                    "name": "text_file",
                    "type": "txt"
                }
            ],
            "position": {
                "left": 404.5,
                "top": 209
            },
            "post_job_actions": {
                "RenameDatasetActionhtml_file": {
                    "action_arguments": {
                        "newname": "#{input_file}_R1_QC"
                    },
                    "action_type": "RenameDatasetAction",
                    "output_name": "html_file"
                },
                "RenameDatasetActiontext_file": {
                    "action_arguments": {
                        "newname": "#{input_file}_R1_QC_raw"
                    },
                    "action_type": "RenameDatasetAction",
                    "output_name": "text_file"
                }
            },
            "tool_id": "toolshed.g2.bx.psu.edu/repos/devteam/fastqc/fastqc/0.72",
            "tool_shed_repository": {
                "changeset_revision": "c15237684a01",
                "name": "fastqc",
                "owner": "devteam",
                "tool_shed": "toolshed.g2.bx.psu.edu"
            },
            "tool_state": "{\"contaminants\": {\"__class__\": \"RuntimeValue\"}, \"input_file\": {\"__class__\": \"RuntimeValue\"}, \"limits\": {\"__class__\": \"RuntimeValue\"}, \"__page__\": null, \"__rerun_remap_job_id__\": null}",
            "tool_version": "0.72",
            "type": "tool",
            "uuid": "97d75e59-00f1-4f3b-bb40-b087a83e65ac",
            "workflow_outputs": [
                {
                    "label": null,
                    "output_name": "html_file",
                    "uuid": "25c9f9b3-226d-4e98-bf35-3f426c905c72"
                },
                {
                    "label": null,
                    "output_name": "text_file",
                    "uuid": "fc99c8a3-3f39-4a62-abb8-3f08bd442ac7"
                }
            ]
        },
        "12": {
            "annotation": "",
            "content_id": "toolshed.g2.bx.psu.edu/repos/pjbriggs/trimmomatic/trimmomatic/0.36.5",
            "errors": null,
            "id": 12,
            "input_connections": {
                "readtype|fastq_r1_in": {
                    "id": 9,
                    "output_name": "out_file1"
                },
                "readtype|fastq_r2_in": {
                    "id": 10,
                    "output_name": "out_file1"
                }
            },
            "inputs": [
                {
                    "description": "runtime parameter for tool Trimmomatic",
                    "name": "readtype"
                },
                {
                    "description": "runtime parameter for tool Trimmomatic",
                    "name": "readtype"
                }
            ],
            "label": null,
            "name": "Trimmomatic",
            "outputs": [
                {
                    "name": "fastq_out_r1_paired",
                    "type": "input"
                },
                {
                    "name": "fastq_out_r2_paired",
                    "type": "input"
                },
                {
                    "name": "fastq_out_r1_unpaired",
                    "type": "input"
                },
                {
                    "name": "fastq_out_r2_unpaired",
                    "type": "input"
                }
            ],
            "position": {
                "left": 686.5,
                "top": 581
            },
            "post_job_actions": {
                "HideDatasetActionfastq_out_r1_paired": {
                    "action_arguments": {},
                    "action_type": "HideDatasetAction",
                    "output_name": "fastq_out_r1_paired"
                },
                "HideDatasetActionfastq_out_r1_unpaired": {
                    "action_arguments": {},
                    "action_type": "HideDatasetAction",
                    "output_name": "fastq_out_r1_unpaired"
                },
                "HideDatasetActionfastq_out_r2_paired": {
                    "action_arguments": {},
                    "action_type": "HideDatasetAction",
                    "output_name": "fastq_out_r2_paired"
                },
                "HideDatasetActionfastq_out_r2_unpaired": {
                    "action_arguments": {},
                    "action_type": "HideDatasetAction",
                    "output_name": "fastq_out_r2_unpaired"
                },
                "RenameDatasetActionfastq_out_r1_unpaired": {
                    "action_arguments": {
                        "newname": "#{readtype.fastq_r1_in}_R1U"
                    },
                    "action_type": "RenameDatasetAction",
                    "output_name": "fastq_out_r1_unpaired"
                },
                "RenameDatasetActionfastq_out_r2_paired": {
                    "action_arguments": {
                        "newname": "#{readtype.fastq_r2_in}_R2P"
                    },
                    "action_type": "RenameDatasetAction",
                    "output_name": "fastq_out_r2_paired"
                },
                "RenameDatasetActionfastq_out_r2_unpaired": {
                    "action_arguments": {
                        "newname": "#{readtype.fastq_r2_in}_R2U"
                    },
                    "action_type": "RenameDatasetAction",
                    "output_name": "fastq_out_r2_unpaired"
                },
                "TagDatasetActionfastq_out_r1_paired": {
                    "action_arguments": {
                        "tags": "#{readtype.fastq_r1_in}_R1P"
                    },
                    "action_type": "TagDatasetAction",
                    "output_name": "fastq_out_r1_paired"
                }
            },
            "tool_id": "toolshed.g2.bx.psu.edu/repos/pjbriggs/trimmomatic/trimmomatic/0.36.5",
            "tool_shed_repository": {
                "changeset_revision": "dfa082f84068",
                "name": "trimmomatic",
                "owner": "pjbriggs",
                "tool_shed": "toolshed.g2.bx.psu.edu"
            },
            "tool_state": "{\"illuminaclip\": {\"do_illuminaclip\": \"false\", \"__current_case__\": 1}, \"operations\": [{\"__index__\": 0, \"operation\": {\"name\": \"SLIDINGWINDOW\", \"__current_case__\": 0, \"window_size\": \"4\", \"required_quality\": \"20\"}}], \"readtype\": {\"single_or_paired\": \"pair_of_files\", \"__current_case__\": 1, \"fastq_r1_in\": {\"__class__\": \"RuntimeValue\"}, \"fastq_r2_in\": {\"__class__\": \"RuntimeValue\"}}, \"__page__\": null, \"__rerun_remap_job_id__\": null}",
            "tool_version": "0.36.5",
            "type": "tool",
            "uuid": "a0c5cee0-648b-4fd7-82c2-f000bfccb007",
            "workflow_outputs": []
        },
        "13": {
            "annotation": "",
            "content_id": "toolshed.g2.bx.psu.edu/repos/devteam/fastqc/fastqc/0.72",
            "errors": null,
            "id": 13,
            "input_connections": {
                "input_file": {
                    "id": 10,
                    "output_name": "out_file1"
                }
            },
            "inputs": [
                {
                    "description": "runtime parameter for tool FastQC",
                    "name": "contaminants"
                },
                {
                    "description": "runtime parameter for tool FastQC",
                    "name": "input_file"
                },
                {
                    "description": "runtime parameter for tool FastQC",
                    "name": "limits"
                }
            ],
            "label": null,
            "name": "FastQC",
            "outputs": [
                {
                    "name": "html_file",
                    "type": "html"
                },
                {
                    "name": "text_file",
                    "type": "txt"
                }
            ],
            "position": {
                "left": 440.5,
                "top": 937
            },
            "post_job_actions": {
                "RenameDatasetActionhtml_file": {
                    "action_arguments": {
                        "newname": "#{input_file}_R2_QC"
                    },
                    "action_type": "RenameDatasetAction",
                    "output_name": "html_file"
                },
                "RenameDatasetActiontext_file": {
                    "action_arguments": {
                        "newname": "#{input_file}_R2_QC_raw"
                    },
                    "action_type": "RenameDatasetAction",
                    "output_name": "text_file"
                }
            },
            "tool_id": "toolshed.g2.bx.psu.edu/repos/devteam/fastqc/fastqc/0.72",
            "tool_shed_repository": {
                "changeset_revision": "c15237684a01",
                "name": "fastqc",
                "owner": "devteam",
                "tool_shed": "toolshed.g2.bx.psu.edu"
            },
            "tool_state": "{\"contaminants\": {\"__class__\": \"RuntimeValue\"}, \"input_file\": {\"__class__\": \"RuntimeValue\"}, \"limits\": {\"__class__\": \"RuntimeValue\"}, \"__page__\": null, \"__rerun_remap_job_id__\": null}",
            "tool_version": "0.72",
            "type": "tool",
            "uuid": "bc607a03-9c2a-475a-bc0c-e59c4d821964",
            "workflow_outputs": [
                {
                    "label": null,
                    "output_name": "text_file",
                    "uuid": "c0cadc84-2367-414d-993f-09748b403f64"
                },
                {
                    "label": null,
                    "output_name": "html_file",
                    "uuid": "c35b37e8-5faf-4072-850a-40847fff6da7"
                }
            ]
        },
        "14": {
            "annotation": "",
            "content_id": "toolshed.g2.bx.psu.edu/repos/devteam/fastqc/fastqc/0.72",
            "errors": null,
            "id": 14,
            "input_connections": {
                "input_file": {
                    "id": 12,
                    "output_name": "fastq_out_r1_paired"
                }
            },
            "inputs": [
                {
                    "description": "runtime parameter for tool FastQC",
                    "name": "contaminants"
                },
                {
                    "description": "runtime parameter for tool FastQC",
                    "name": "limits"
                }
            ],
            "label": null,
            "name": "FastQC",
            "outputs": [
                {
                    "name": "html_file",
                    "type": "html"
                },
                {
                    "name": "text_file",
                    "type": "txt"
                }
            ],
            "position": {
                "left": 707.5,
                "top": 287
            },
            "post_job_actions": {
                "HideDatasetActionhtml_file": {
                    "action_arguments": {},
                    "action_type": "HideDatasetAction",
                    "output_name": "html_file"
                },
                "HideDatasetActiontext_file": {
                    "action_arguments": {},
                    "action_type": "HideDatasetAction",
                    "output_name": "text_file"
                }
            },
            "tool_id": "toolshed.g2.bx.psu.edu/repos/devteam/fastqc/fastqc/0.72",
            "tool_shed_repository": {
                "changeset_revision": "c15237684a01",
                "name": "fastqc",
                "owner": "devteam",
                "tool_shed": "toolshed.g2.bx.psu.edu"
            },
            "tool_state": "{\"contaminants\": {\"__class__\": \"RuntimeValue\"}, \"input_file\": {\"__class__\": \"ConnectedValue\"}, \"limits\": {\"__class__\": \"RuntimeValue\"}, \"__page__\": null, \"__rerun_remap_job_id__\": null}",
            "tool_version": "0.72",
            "type": "tool",
            "uuid": "250f942b-230e-46a2-84ad-e70023383869",
            "workflow_outputs": []
        },
        "15": {
            "annotation": "",
            "content_id": "toolshed.g2.bx.psu.edu/repos/iuc/hisat2/hisat2/2.1.0+galaxy3",
            "errors": null,
            "id": 15,
            "input_connections": {
                "library|input_1": {
                    "id": 12,
                    "output_name": "fastq_out_r1_paired"
                },
                "library|input_2": {
                    "id": 12,
                    "output_name": "fastq_out_r2_paired"
                }
            },
            "inputs": [
                {
                    "description": "runtime parameter for tool HISAT2",
                    "name": "library"
                },
                {
                    "description": "runtime parameter for tool HISAT2",
                    "name": "library"
                }
            ],
            "label": null,
            "name": "HISAT2",
            "outputs": [
                {
                    "name": "output_alignments",
                    "type": "bam"
                }
            ],
            "position": {
                "left": 989.5,
                "top": 665
            },
            "post_job_actions": {
                "RenameDatasetActionoutput_alignments": {
                    "action_arguments": {
                        "newname": "#{library.input_1}"
                    },
                    "action_type": "RenameDatasetAction",
                    "output_name": "output_alignments"
                }
            },
            "tool_id": "toolshed.g2.bx.psu.edu/repos/iuc/hisat2/hisat2/2.1.0+galaxy3",
            "tool_shed_repository": {
                "changeset_revision": "6daca6da3059",
                "name": "hisat2",
                "owner": "iuc",
                "tool_shed": "toolshed.g2.bx.psu.edu"
            },
            "tool_state": "{\"__job_resource\": {\"__job_resource__select\": \"no\", \"__current_case__\": 0}, \"adv\": {\"input_options\": {\"input_options_selector\": \"defaults\", \"__current_case__\": 0}, \"alignment_options\": {\"alignment_options_selector\": \"defaults\", \"__current_case__\": 0}, \"scoring_options\": {\"scoring_options_selector\": \"defaults\", \"__current_case__\": 0}, \"spliced_options\": {\"spliced_options_selector\": \"defaults\", \"__current_case__\": 0}, \"reporting_options\": {\"reporting_options_selector\": \"defaults\", \"__current_case__\": 0}, \"output_options\": {\"output_options_selector\": \"defaults\", \"__current_case__\": 0}, \"other_options\": {\"other_options_selector\": \"defaults\", \"__current_case__\": 0}}, \"library\": {\"type\": \"paired\", \"__current_case__\": 1, \"input_1\": {\"__class__\": \"RuntimeValue\"}, \"input_2\": {\"__class__\": \"RuntimeValue\"}, \"rna_strandness\": \"RF\", \"paired_options\": {\"paired_options_selector\": \"defaults\", \"__current_case__\": 0}}, \"reference_genome\": {\"source\": \"indexed\", \"__current_case__\": 0, \"index\": \"hg38\"}, \"sum\": {\"new_summary\": \"false\", \"summary_file\": \"false\"}, \"__page__\": null, \"__rerun_remap_job_id__\": null}",
            "tool_version": "2.1.0+galaxy3",
            "type": "tool",
            "uuid": "6efde9c3-3df0-4477-a7ee-28535a06fbfd",
            "workflow_outputs": [
                {
                    "label": null,
                    "output_name": "output_alignments",
                    "uuid": "33ab5092-6da9-425c-bca1-619229da5b88"
                }
            ]
        },
        "16": {
            "annotation": "",
            "content_id": "toolshed.g2.bx.psu.edu/repos/devteam/fastqc/fastqc/0.72",
            "errors": null,
            "id": 16,
            "input_connections": {
                "input_file": {
                    "id": 12,
                    "output_name": "fastq_out_r2_paired"
                }
            },
            "inputs": [
                {
                    "description": "runtime parameter for tool FastQC",
                    "name": "contaminants"
                },
                {
                    "description": "runtime parameter for tool FastQC",
                    "name": "limits"
                }
            ],
            "label": null,
            "name": "FastQC",
            "outputs": [
                {
                    "name": "html_file",
                    "type": "html"
                },
                {
                    "name": "text_file",
                    "type": "txt"
                }
            ],
            "position": {
                "left": 758.5,
                "top": 931
            },
            "post_job_actions": {
                "HideDatasetActionhtml_file": {
                    "action_arguments": {},
                    "action_type": "HideDatasetAction",
                    "output_name": "html_file"
                },
                "HideDatasetActiontext_file": {
                    "action_arguments": {},
                    "action_type": "HideDatasetAction",
                    "output_name": "text_file"
                }
            },
            "tool_id": "toolshed.g2.bx.psu.edu/repos/devteam/fastqc/fastqc/0.72",
            "tool_shed_repository": {
                "changeset_revision": "c15237684a01",
                "name": "fastqc",
                "owner": "devteam",
                "tool_shed": "toolshed.g2.bx.psu.edu"
            },
            "tool_state": "{\"contaminants\": {\"__class__\": \"RuntimeValue\"}, \"input_file\": {\"__class__\": \"ConnectedValue\"}, \"limits\": {\"__class__\": \"RuntimeValue\"}, \"__page__\": null, \"__rerun_remap_job_id__\": null}",
            "tool_version": "0.72",
            "type": "tool",
            "uuid": "a006de60-d4be-4087-9686-a672f961f2ac",
            "workflow_outputs": []
        },
        "17": {
            "annotation": "",
            "content_id": "toolshed.g2.bx.psu.edu/repos/iuc/featurecounts/featurecounts/1.6.2",
            "errors": null,
            "id": 17,
            "input_connections": {
                "alignment": {
                    "id": 15,
                    "output_name": "output_alignments"
                },
                "anno|reference_gene_sets": {
                    "id": 8,
                    "output_name": "output"
                }
            },
            "inputs": [
                {
                    "description": "runtime parameter for tool featureCounts",
                    "name": "alignment"
                },
                {
                    "description": "runtime parameter for tool featureCounts",
                    "name": "anno"
                }
            ],
            "label": null,
            "name": "featureCounts",
            "outputs": [
                {
                    "name": "output_short",
                    "type": "tabular"
                },
                {
                    "name": "output_summary",
                    "type": "tabular"
                }
            ],
            "position": {
                "left": 1345.5,
                "top": 749
            },
            "post_job_actions": {
                "RenameDatasetActionoutput_short": {
                    "action_arguments": {
                        "newname": "Count_#{alignment}"
                    },
                    "action_type": "RenameDatasetAction",
                    "output_name": "output_short"
                }
            },
            "tool_id": "toolshed.g2.bx.psu.edu/repos/iuc/featurecounts/featurecounts/1.6.2",
            "tool_shed_repository": {
                "changeset_revision": "f3a5f075498f",
                "name": "featurecounts",
                "owner": "iuc",
                "tool_shed": "toolshed.g2.bx.psu.edu"
            },
            "tool_state": "{\"alignment\": {\"__class__\": \"RuntimeValue\"}, \"anno\": {\"anno_select\": \"history\", \"__current_case__\": 2, \"reference_gene_sets\": {\"__class__\": \"RuntimeValue\"}}, \"extended_parameters\": {\"gff_feature_type\": \"exon\", \"gff_feature_attribute\": \"transcript_id\", \"summarization_level\": \"false\", \"contribute_to_multiple_features\": \"true\", \"multimapping_enabled\": {\"multimapping_counts\": \" -M\", \"__current_case__\": 0, \"fraction\": \"false\"}, \"mapping_quality\": \"12\", \"exon_exon_junction_read_counting_enabled\": {\"count_exon_exon_junction_reads\": \"false\", \"__current_case__\": 1}, \"long_reads\": \"false\", \"by_read_group\": \"false\", \"largest_overlap\": \"false\", \"min_overlap\": \"1\", \"frac_overlap\": \"0\", \"frac_overlap_feature\": \"0\", \"read_extension_5p\": \"0\", \"read_extension_3p\": \"0\", \"read_reduction\": \"\", \"primary\": \"false\", \"ignore_dup\": \"false\", \"R\": \"false\", \"count_split_alignments_only\": \"false\"}, \"format\": \"tabdel_short\", \"include_feature_length_file\": \"false\", \"pe_parameters\": {\"fragment_counting_enabled\": {\"fragment_counting\": \"\", \"__current_case__\": 1}, \"only_both_ends\": \"false\", \"exclude_chimerics\": \"true\"}, \"strand_specificity\": \"2\", \"__page__\": null, \"__rerun_remap_job_id__\": null}",
            "tool_version": "1.6.2",
            "type": "tool",
            "uuid": "07564c41-daba-4e8e-9df2-3334799c316f",
            "workflow_outputs": [
                {
                    "label": "CountSum_#{alignment}",
                    "output_name": "output_summary",
                    "uuid": "95aa844d-8239-4cd7-9089-ac16f23e238f"
                },
                {
                    "label": null,
                    "output_name": "output_short",
                    "uuid": "2ddb7863-4315-45bc-8cb3-dd2b80930cef"
                }
            ]
        }
    },
    "tags": [],
    "uuid": "7b11d9c0-c45d-483c-91b0-eeeffffefc09",
    "version": 2
}
